# Supplementary material for: Small Molecule BRD4 Inhibitors Apabetalone and JQ1 Rescues Endothelial Cells Dysfunction, Protects Monolayer Integrity and Reduces Midkine Expression
Source: Molecules. 2022 Nov 2;27(21):7453. doi: 10.3390/molecules27217453 (PMC9692972; doi:10.3390/molecules27217453)
Supplement: Supplementary file 1 [file molecules-27-07453-s001.zip]

Archive with 1 entries (1 files):
- molecules-1923914-supplementary.pdf
